# Supplementary material for: Genomic Analyses of Methicillin-Resistant Staphylococcus pseudintermedius from Companion Animals Reveal Changing Clonal Populations, Multidrug Resistance, and Virulence
Source: Antibiotics (Basel). 2024 Oct 12;13(10):962. doi: 10.3390/antibiotics13100962 (PMC11505346; doi:10.3390/antibiotics13100962)
Supplement: Supplementary file 1 [file antibiotics-13-00962-s001.zip]

Archive with 5 entries (5 files):
- Figure S1 Neighbor-joining tree_Resistance genes.pdf
- Figure S2  Neighbor-joining tree_SCCmec and virulence genes.pdf
- Table S1 Sample sites.xlsx
- Table S2 Sequence QC.xlsx
- Table S3 wgMLST scheme.xlsx
