# Supplementary material for: Genomic Analyses of Methicillin-Resistant Staphylococcus pseudintermedius from Companion Animals Reveal Changing Clonal Populations, Multidrug Resistance, and Virulence
Source: Antibiotics (Basel). 2024 Oct 12;13(10):962. doi: 10.3390/antibiotics13100962 (PMC11505346; doi:10.3390/antibiotics13100962)
Supplement: Supplementary file 1 [file antibiotics-13-00962-s001.zip › Table S1 Sample sites.xlsx]

## Sheet: Blad1
		Clinical group	No. isolates	Submitting specification
		Skin	212	Skin, skin sample, skin wound, secreta, skin secreta (178), furuncle (12), abscess (10), fistula (6), claw (4), pustule (1), umbilicus (1)
		Ear	40	Ear
		Urogenital	17	Urine (14), vagina (2), preputium (1)
		Eye	7	Eye (6), cornea (1)
		Mammary gland	6	Udder (5), milk (1)
		Mouth, nose	5	Nose (3), Oral cavity (1), lips (1)
		Joint	2	Joint (2)
		Other/unknown	67	Bacterial isolate, lysate, pool sample, no specification, and others
