# Supplementary material for: Genomic Analyses of Methicillin-Resistant Staphylococcus pseudintermedius from Companion Animals Reveal Changing Clonal Populations, Multidrug Resistance, and Virulence
Source: Antibiotics (Basel). 2024 Oct 12;13(10):962. doi: 10.3390/antibiotics13100962 (PMC11505346; doi:10.3390/antibiotics13100962)
Supplement: Supplementary file 1 [file antibiotics-13-00962-s001.zip › Table S2 Sequence QC.xlsx]

## Sheet: Sequence QC
Sample ID	Approximated Genome Size (Mbases)	Contig Count (Assembled)	N50 (Assembled)	GC-Content (Assembled)	Max Contig Length (Assembled)	Avg. Contig Length (Assembled)
b1014	2.7	215	139707	37.4	394590	12644
b1015	2.7	155	251299	37.5	313351	17096
b1016	2.7	153	135698	37.4	394586	17769
b1017	2.7	155	133448	37.4	394586	17539
b1024	2.7	172	120300	37.4	394588	15903
b1025	2.8	158	141926	37.4	396070	17407
b1027	2.7	142	133452	37.4	277195	19109
b1034	2.7	174	133453	37.4	394588	15639
b1035	2.7	182	139707	37.4	394780	14927
b1097	2.7	123	170018	37.3	404237	21793
b1099	2.7	186	135485	37.4	395483	14596
b1124	2.7	206	121472	37.4	332928	12999
b1125	2.7	186	125890	37.5	440126	14307
b1184	2.7	170	133453	37.4	225484	15966
b1193	2.7	166	166324	37.4	376170	16389
b1201	2.7	149	117484	37.4	315207	17957
b1909	2.8	307	138095	37.2	395361	9215
b1913	2.8	116	142990	37.3	394586	23719
b1932	2.8	189	115156	37.3	376099	14829
b1944	2.7	195	139707	37.4	395204	13939
b1963	2.7	164	139703	37.4	337562	16540
b1971	2.7	163	142944	37.4	395673	16472
b1972	2.6	171	126661	37.4	296769	15209
b1976	2.7	200	138916	37.3	280522	13543
b2003	2.7	190	137168	37.4	394778	14287
b2005	2.7	171	133453	37.4	332806	15949
b2012	2.8	151	138068	37.4	313636	18229
b2021	2.6	160	142982	37.4	353349	16460
b2029	2.7	166	133718	37.4	396071	16106
b2082	2.7	167	148538	37.4	394586	16254
b2092	2.7	166	247884	37.4	316948	16360
b2115	2.7	236	126272	37.4	276094	11263
b2121	2.6	149	169823	37.4	270672	17544
b2125	2.8	163	139856	37.2	458720	16983
b2139	2.7	133	133452	37.4	367228	20634
b2148	2.7	174	142960	37.4	394681	15383
b2154	2.6	123	151186	37.4	316858	21495
b2155	2.6	106	205840	37.4	432664	24931
b2156	2.8	176	144149	37.4	396070	15650
b2160	2.7	159	127677	37.4	378152	16747
b2171	2.7	144	140666	37.5	281987	18445
b2173	2.6	133	423613	37.5	883865	19656
b2189	2.7	174	139703	37.4	232154	15610
b2192	2.6	142	168262	37.5	303781	18634
b2268	2.6	148	205595	37.5	439205	17865
b2273	2.7	126	160979	37.4	303021	21092
b2279	2.7	179	150890	37.5	301483	14854
b2291	2.7	240	151062	37.5	341466	11331
b2307	2.6	116	170251	37.5	303959	22427
b2324	2.7	174	151051	37.4	327311	15520
b2337	2.7	127	160985	37.4	440894	20962
b2342	2.6	180	157625	37.5	288750	14539
b2344	2.6	106	218751	37.4	452203	24769
b2348	2.6	129	170251	37.4	293021	20418
b2349	2.7	141	133454	37.4	337240	19242
b2363	2.7	140	170251	37.4	303083	18963
b2399	2.8	161	155659	37.4	396111	17091
b2401	2.7	162	142943	37.4	335785	16525
b2402	2.6	113	272034	37.4	440366	22879
b2409	2.7	140	150890	37.5	279513	19234
b2410	2.7	180	135226	37.3	378172	15191
b2423	2.6	184	131751	37.5	300871	14211
b2427	2.6	127	237970	37.4	303161	20859
b2448	2.7	138	204397	37.4	363911	19607
b2461	2.7	131	160979	37.4	287565	20322
b2463	2.7	170	131083	37.4	231791	15989
b2471	2.6	155	169823	37.4	392301	16933
b2518	2.6	128	169823	37.5	439617	20339
b2542	2.7	149	152098	37.4	306090	18204
b2557	2.7	178	140492	37.4	394586	15037
b2578	2.6	179	148385	37.4	519449	14531
b2579	2.6	152	125938	37.4	323689	17324
b2584	2.7	174	131084	37.4	394586	15629
b2595	2.7	175	131083	37.4	394586	15569
b2623	2.6	190	133685	37.4	313253	13678
b2625	2.6	134	287735	37.4	441080	19462
b2639	2.7	169	147466	37.2	338205	16266
b2641	2.7	183	144130	37.3	303376	14525
b2642	2.7	177	220352	37.4	613666	15250
b2643	2.6	139	141423	37.3	298186	19055
b2680	2.7	156	142935	37.4	394577	17216
b2687	2.6	138	133835	37.5	264845	18503
b2691	2.7	169	141659	37.3	430612	16002
b2714	2.7	159	136247	37.4	394709	16818
b2718	2.6	68	132391	37.5	348623	37960
b2754	2.6	73	117675	37.4	301068	35866
b2760	2.6	104	75066	37.5	254194	25261
b2761	2.6	156	124134	37.4	263845	16801
b2770	2.6	86	102077	37.5	168546	30489
b2771	2.5	82	102032	37.5	372616	31029
b2781	2.7	202	160969	37.5	259542	13321
b2781o2	2.7	189	150975	37.5	259506	14225
b2782	2.7	72	143161	37.5	254665	37245
b2786	2.8	246	134050	37.4	287794	11184
b2792	2.7	104	70371	37.3	369741	25923
b2797	2.6	103	203284	37.4	408820	25030
b2802	2.7	156	169298	37.4	337342	17020
b2809	2.6	77	118031	37.4	393685	33429
b2823	2.7	159	171798	37.4	394776	17075
b2824	2.8	179	123302	37.3	353544	15625
b2830	2.7	116	73482	37.4	369708	23117
b2852	2.7	107	67173	37.3	370404	24985
b2867	2.7	116	59654	37.5	250479	23110
b2898	2.7	93	92706	37.3	369398	28750
b2899	2.6	67	138502	37.5	347929	38791
b2940	2.5	104	114165	37.6	603016	23779
b2951	2.9	181	133189	37.2	414834	15822
b2958	2.6	97	83689	37.4	245690	27292
b3018	2.7	140	60244	37.6	159938	19077
b3020	2.6	153	58452	37.6	234858	17098
b3027	2.7	168	133718	37.4	333823	16130
b3035	2.7	120	59959	37.4	205872	22299
b3074	2.8	209	136307	37.3	394582	13341
b3080	2.6	133	57423	37.5	286646	19823
b3086	2.8	156	133453	37.4	352596	17650
b3087	2.7	112	51488	37.4	335201	23892
b3092	2.7	302	133203	37.6	275349	8799
b3096	2.7	340	115167	37.6	317925	7797
b3097	2.7	239	126444	37.4	422511	11195
b3103	2.8	268	90269	37.4	228172	10426
b3104	2.7	333	130182	37.6	439241	8158
b3112	2.7	388	90268	37.6	228171	7051
b3136	2.7	217	150864	37.5	437221	12333
b3137	2.8	256	97347	37.4	347707	10772
b3155	2.6	251	133195	37.5	311474	10554
b3159	2.6	257	168016	37.5	379890	10296
b3165	2.7	219	126444	37.4	564743	12266
b3166	2.7	247	120590	37.4	288160	11074
b3231	2.6	285	132808	37.6	320952	9293
b3282	2.7	240	97542	37.5	308722	11184
b3292	2.7	223	135569	37.4	288166	12069
b3324	2.6	181	92796	37.5	290815	14598
b3334	2.7	500	148729	37.6	694424	5451
b3336	2.8	263	105538	37.2	354206	10744
b3338	2.8	239	90268	37.4	228776	11651
b3345	2.8	223	108865	37.4	268935	12455
b3349	2.7	289	98851	37.5	225949	9227
b3357	2.8	339	95943	37.6	438579	8164
b3360	2.7	182	121102	37.4	231951	14627
b3361	2.7	227	209139	37.5	423127	11859
b3365	2.8	491	99275	37.7	287950	5624
b3366	2.7	330	129705	37.6	447636	8090
b3369	2.7	242	116665	37.4	249527	11292
b3372	2.7	253	150701	37.6	423198	10513
b3386	2.8	247	91254	37.5	439775	11143
b3387	2.7	208	133202	37.4	321200	13026
b3397	2.8	245	94528	37.4	274606	11266
b3398	2.8	314	95906	37.5	422478	8758
b3411	2.8	308	98052	37.3	241951	8948
b3422	2.8	282	88145	37.4	372660	9792
b3442	2.7	213	126444	37.4	335169	12688
b3451	2.8	255	131130	37.4	282144	10944
b3461	2.7	268	141605	37.6	321088	10073
b3474	2.8	185	90268	37.3	230619	15098
b3484	2.6	113	100285	37.4	470244	23438
b3499	2.7	264	117724	37.4	325537	10069
b3506	2.7	220	140728	37.3	506572	12118
b3510	2.6	265	136404	37.5	239606	9928
b3518	2.7	250	121541	37.4	345634	10842
b3527	2.7	208	142075	37.4	465353	12837
b3532	2.6	228	119009	37.5	257507	11211
b3538	2.7	351	114834	37.3	191515	7613
b3543	2.7	231	116169	37.3	187113	11576
b3547	2.7	238	145236	37.3	344179	11202
b3561	2.7	262	123015	37.3	422886	10324
b3582	2.6	202	131124	37.5	278459	12654
b3593	2.7	248	133357	37.3	333097	10771
b3617	2.7	249	130669	37.3	292234	10850
b3618	2.7	239	93141	37.3	372162	11155
b3629	2.7	273	150761	37.4	327690	9709
b3637	2.7	274	117478	37.3	314342	9787
b3638	2.7	184	131229	37.3	311774	14528
b3650	2.7	258	144885	37.4	362658	10341
b3652	2.7	294	104979	37.2	315494	9333
b3657	2.6	212	137959	37.5	199538	12061
b3659	2.6	283	150774	37.5	388856	9350
b3660	2.7	287	129353	37.4	607163	9308
b3667	2.7	271	137945	37.4	271472	9903
b3670	2.7	275	140762	37.3	258871	9934
b3674	2.7	333	128109	37.4	335703	8007
b3675	2.6	290	133351	37.3	400089	9108
b3701	2.8	324	150953	37.4	303152	8605
b3702	2.7	258	110728	37.3	422868	10303
b3707	2.7	253	133351	37.3	332787	10555
b3728	2.7	343	125597	37.4	293624	7833
b3731	2.5	281	168312	37.6	378450	9071
b3737	2.7	285	116614	37.3	421101	9461
b3740	2.6	219	162939	37.5	472217	11686
b3742	2.8	244	143222	37.4	392540	11284
b3744	2.7	203	137338	37.4	359664	13189
b3746	2.6	259	139803	37.5	385322	10148
b3747	2.6	228	140788	37.5	453308	11584
b3755	2.6	275	139613	37.5	296400	9573
b3760	2.6	284	140379	37.6	266423	9111
b3764	2.7	184	140616	37.3	644357	14565
b3765	2.7	284	163552	37.3	375317	9602
b3780	2.7	167	133376	37.3	465605	15903
b3789	2.7	343	127464	37.4	270090	7868
b3794	2.7	278	119083	37.5	229187	9554
b3795	2.7	273	97142	37.3	344315	9910
b3827	2.7	279	104822	37.4	196874	9738
b3836	2.6	145	168567	37.5	279376	17958
b3839	2.7	173	126791	37.4	380966	15389
b3842	2.7	137	129338	37.3	280412	19572
b3843	2.7	160	139971	37.4	370659	16974
b3845	2.7	196	135555	37.4	262922	13796
b3849	2.6	134	151063	37.5	264214	19153
b3853	2.6	156	205839	37.5	438894	16466
b3854	2.7	151	120286	37.3	446491	18113
b3872	2.7	182	110658	37.3	428572	14884
b3873	2.8	218	133453	37.4	314166	12733
b3884	2.6	158	138556	37.5	272158	16141
b3885	2.6	197	138468	37.4	439672	13409
b3887	2.7	198	140752	37.4	394779	13698
b3892	2.7	140	120724	37.3	501538	19581
b3931	2.7	229	43803	37.3	228060	11672
b3948	2.7	158	138521	37.4	439294	17306
b3951	2.7	174	145376	37.3	434831	15705
b3953	2.8	166	141075	37.3	464139	16785
b3957	2.7	204	97488	37.3	225930	13408
b3960	2.6	203	492325	37.4	589208	12995
b3964	2.6	190	88379	37.5	195500	13480
b3971	2.7	138	129562	37.3	293983	19691
b3978	2.6	135	133585	37.4	291072	19407
b3980	2.7	138	141626	37.3	677635	19609
b3983	2.7	244	113107	37.3	239995	11163
b3994	2.7	190	149796	37.3	245682	14155
b3996	2.6	151	146605	37.4	464172	17468
b4002	2.7	132	141147	37.2	290413	20297
b4011	2.7	158	131086	37.4	394586	17139
b4014	2.8	157	126373	37.1	401116	18014
b4018	2.6	153	134422	37.5	307736	17147
b4021	2.6	181	206292	37.5	303670	14630
b4027	2.7	156	121922	37.3	268476	17107
b4034	2.6	164	140926	37.5	424781	15620
b4035	2.7	190	151067	37.4	272551	14359
b4036	2.7	192	206144	37.5	397652	13879
b4039	2.6	151	175229	37.5	460387	17500
b4066	2.8	206	136259	37.4	394586	13400
b4071	2.8	198	102389	37.2	422098	14083
b4081	2.6	115	161209	37.4	301322	22625
b4104	2.7	235	163539	37.5	283799	11286
b4109	2.7	165	133585	37.3	506170	16175
b4121	2.7	203	119477	37.4	286587	13455
b4122	2.8	185	187800	37.3	409758	14950
b4130	2.6	243	142294	37.5	362569	10829
b4132	2.6	198	205979	37.5	453557	13084
b4134	2.7	156	142164	37.3	504895	17440
b4138	2.6	184	228357	37.5	385397	14276
b4152	2.6	152	140926	37.4	424781	17119
b4170	2.6	154	171531	37.3	269762	17054
b4202	2.6	131	212321	37.4	450139	19546
b4216	2.7	175	154040	37.4	402900	15263
b4217	2.7	198	127009	37.3	206994	13646
b4218	2.7	170	108679	37.3	430612	15887
b4225	2.8	184	138046	37.1	294406	15150
b4227	2.7	176	121334	37.3	333096	15403
b4239	2.6	196	208508	37.5	301066	13459
b4254	2.7	118	138842	37.3	423267	22541
b4261	2.7	168	142160	37.2	313444	16342
b4263	2.7	151	147369	37.3	273580	17777
b4266	2.7	167	125911	37.2	314496	16430
b4273	2.6	145	126373	37.3	314491	18190
b4274	2.6	146	126373	37.3	606254	18071
b4279	2.6	155	126373	37.3	314491	17023
b4285	2.7	151	141147	37.2	465230	18109
b4296	2.6	225	205832	37.5	303643	11707
b4297	2.7	142	138890	37.3	463878	18929
b4305	2.7	160	135556	37.4	257944	17142
b4311	2.6	168	168224	37.5	279966	15401
b4312	2.7	137	145406	37.3	293022	19638
b4313	2.7	222	110227	37.4	344836	12100
b4315	2.6	177	273525	37.4	489970	14949
b4354	2.7	141	138633	37.3	506494	18911
b4368	2.6	152	141146	37.3	422913	17357
b4371	2.7	164	262232	37.4	438443	16721
b4403	2.7	158	121465	37.3	294659	16830
b4408	2.6	131	128635	37.3	464172	20131
b4413	2.7	245	122322	37.4	440499	11176
b4414	2.7	226	138804	37.4	289115	12108
b4427	2.6	142	142475	37.3	291072	18579
b4428	2.6	155	138487	37.5	285903	17037
b4456	2.6	188	237062	37.4	328601	13887
b4468	2.6	202	116092	37.4	339428	12731
b4478	2.8	125	133395	37.2	590267	22066
b4485	2.7	158	123077	37.3	430612	17060
b4496	2.7	147	142751	37.4	271514	18220
b4497	2.8	227	135852	37.3	413796	12368
b4502	2.6	161	154856	37.5	419185	16436
b4503	2.6	102	146605	37.3	464346	25828
b4529	2.7	188	99227	37.3	276890	14431
b4539	2.6	160	107498	37.5	198194	16120
b4552	2.6	134	145292	37.3	606359	19700
b4556	2.6	124	141146	37.3	464172	21208
b4557	2.7	165	150890	37.4	288024	16192
b4561	2.6	175	237208	37.4	413812	14994
b4565	2.8	151	95994	37.0	741912	18784
b4591	2.5	184	169464	37.5	769211	13759
b4601	2.8	226	120857	37.3	394729	12377
b4602	2.8	177	120253	37.2	422911	15712
b4614	2.7	163	116791	37.4	378972	16414
b4621	2.7	160	97187	37.3	296097	16586
b4633	2.7	166	129598	37.3	328646	16001
b4650	2.8	272	97258	37.3	422827	10237
b4656	2.6	216	120418	37.5	261701	12139
b4658	2.5	171	127922	37.5	264168	14838
b4662	2.7	172	133894	37.3	607808	15525
b4663	2.7	201	121147	37.3	284502	13345
b4671	2.9	140	126373	37.0	711571	20570
b4697	2.7	200	102542	37.3	606464	13661
b4698	2.7	151	181199	37.4	515437	18154
b4701	2.7	179	102542	37.3	314959	15011
b4712	2.7	219	130622	37.4	391725	12400
b4714	2.7	193	127219	37.5	289562	13847
b4722	2.7	163	205233	37.4	330505	16469
b4723	2.7	112	142164	37.3	464172	23888
b4733	2.6	200	129798	37.5	526634	13149
b4734	2.6	154	242014	37.4	547695	17192
b4744	2.7	160	133706	37.4	252469	17006
b4758	2.7	214	160979	37.4	439272	12528
b4768	2.7	191	265286	37.4	503624	14092
b4769	2.7	107	133395	37.3	506494	24910
b4780	2.7	198	131588	37.3	501981	13584
b4817	2.7	133	133395	37.3	506564	20051
b4825	2.6	129	141626	37.4	464241	20394
b728	2.7	107	64849	37.4	190214	25377
b738	2.7	172	138505	37.4	395360	15784
b743	2.8	111	83233	37.4	284682	24791
b750	2.6	157	138045	37.4	353393	16779
b751	2.7	184	133455	37.4	376170	14781
b756	2.8	192	131080	37.3	370923	14561
b758	2.8	188	142945	37.4	337280	14639
b760	2.7	190	138507	37.4	394585	14290
b761	2.7	152	140412	37.4	278703	17868
b765	2.7	143	139707	37.4	395475	18843
b766	2.7	113	140119	37.4	313262	24172
b767	2.7	157	138013	37.4	333823	17271
b768	2.7	174	138012	37.4	384796	15410
b785	2.7	167	142946	37.4	394709	16269
b788	2.8	202	125377	37.4	353542	13747
b791	2.8	163	142948	37.4	372600	16898
b793	2.8	137	133667	37.2	335789	20408
b811	2.6	134	173243	37.4	440937	19752
b816	2.7	149	140292	37.4	370923	18195
b820	2.7	178	140841	37.4	396070	15019
b835	2.7	183	139707	37.4	394586	14851
b851	2.7	135	172722	37.5	329089	20006
b854	2.6	163	151051	37.5	287858	15758
b858	2.7	218	131082	37.4	254727	12494
b859	2.7	191	142947	37.4	512533	14045
b863	2.8	158	142945	37.4	313187	17430
b890	2.7	167	138155	37.4	394585	16255
b892	2.7	188	139707	37.4	394706	14467
b893	2.7	140	138126	37.4	376195	19361
b914	2.7	163	133453	37.4	231825	16532
b999	2.7	157	136039	37.4	489949	17027
