# Supplementary material for: Genomic Analyses of Methicillin-Resistant Staphylococcus pseudintermedius from Companion Animals Reveal Changing Clonal Populations, Multidrug Resistance, and Virulence
Source: Antibiotics (Basel). 2024 Oct 12;13(10):962. doi: 10.3390/antibiotics13100962 (PMC11505346; doi:10.3390/antibiotics13100962)
Supplement: Supplementary file 1 [file antibiotics-13-00962-s001.zip › Table S3 wgMLST scheme.xlsx]

## Sheet: wgMLST
wgMLST Settings
Ridom SeqSphere Target Definer Results
Date: Dec 14, 2023, 4:29 PM
cgMLST Target Definer version: 1.5 (linux)
Ridom SeqSphere+ version: 9.0.6
Resulting Targets:
2199 targets were defined for cgMLST (2018421 bases)
173 targets were used as Accessory targets (113448 bases)
288 targets were discarded
Seed Genome:
* NZ_ANOI01000001.1 (29-OCT-2019), 2769458 bases, 2660 genes with CDS (Staphylococcus pseudintermedius E140 chromosome, whole genome shotgun sequence)
Seed Genome Filters:
* Minimum Length Filter (requires >=50 bases)
* Start Codon Filter (requires start codon at beginning of the gene)
* Stop Codon Filter (requires single stop codon at end of gene)
* Homologous Gene Filter (requires no multiple copies of gene with BLAST overlap>=100bp, identity>=90.0%)
* Gene Overlap Filter (requires no overlap with other genes >4 bases)
BLAST version 2.2.12
Citation: Altschul SF, Gish W, Miller W, Myers EW, Lipman DJ. 1990. Basic local alignment search tool. J Mol Biol 215:403-410.
DETAILS
Progress:
* cgMLST target search start at Dec 14, 2023, 4:29 PM
* 2660 targets found in seed genome NZ_ANOI01000001.1 (29-OCT-2019), 2769458 bases, 2660 genes (Staphylococcus pseudintermedius E140 chromosome, whole genome shotgun sequence)
* 2199 targets after filtering seed genome NZ_ANOI01000001.1 (29-OCT-2019), 2769458 bases, 2660 genes (Staphylococcus pseudintermedius E140 chromosome, whole genome shotgun sequence)
* cgMLST target search ended at Dec 14, 2023, 4:29 PM
cgMLST Genome Coverage:
* 72.9% of Seed genome NZ_ANOI01000001.1 (29-OCT-2019), 2769458 bases, 2660 genes with CDS (Staphylococcus pseudintermedius E140 chromosome, whole genome shotgun sequence) bases covered by cgMLST targets
TARGET DETAILS
Seed Genome Start Codon Filter: filtered out 20 targets (discarded)
F779_RS01785, F779_RS01865, F779_RS03905, F779_RS04630, F779_RS09085,
F779_RS09680, F779_RS12240, F779_RS12325, F779_RS12635, F779_RS13645,
F779_RS13935, F779_RS13945, F779_RS14095, F779_RS14105, F779_RS14210,
F779_RS14680, F779_RS14705, F779_RS14790, F779_RS14860, F779_RS14895
Seed Genome Stop Codon Filter: filtered out 40 targets (discarded)
F779_RS00385, F779_RS00670, F779_RS00780, F779_RS00840, F779_RS00910,
F779_RS01530, F779_RS01635, F779_RS02750, F779_RS03025, F779_RS03565,
F779_RS03845, F779_RS03895, F779_RS05040, F779_RS05560, F779_RS05600,
F779_RS05720, F779_RS05810, F779_RS05850, F779_RS05970, F779_RS06035,
F779_RS06915, F779_RS09915, F779_RS09935, F779_RS11425, F779_RS12630,
F779_RS13400, F779_RS13535, F779_RS13630, F779_RS13745, F779_RS13775,
F779_RS13960, F779_RS14020, F779_RS14675, F779_RS14695, F779_RS14710,
F779_RS14725, F779_RS14755, F779_RS14760, F779_RS14835, F779_RS14920
Seed Genome Homologous Gene Filter: filtered out 228 targets (discarded)
F779_RS03900, F779_RS04605, F779_RS05275, F779_RS05280, F779_RS05285,
F779_RS05290, F779_RS05295, F779_RS05300, F779_RS05305, F779_RS05310,
F779_RS05315, F779_RS05320, F779_RS05325, F779_RS05330, F779_RS05335,
F779_RS05340, F779_RS05345, F779_RS05350, F779_RS05360, F779_RS05365,
F779_RS05370, F779_RS05375, F779_RS05380, F779_RS05385, F779_RS05390,
F779_RS05395, F779_RS05400, F779_RS05405, F779_RS05410, F779_RS05415,
F779_RS05420, F779_RS05425, F779_RS05430, F779_RS05435, F779_RS05440,
F779_RS05445, F779_RS05450, F779_RS05455, F779_RS05460, F779_RS05465,
F779_RS05470, F779_RS05475, F779_RS05480, F779_RS05485, F779_RS05490,
F779_RS05495, F779_RS05505, F779_RS05510, F779_RS05515, F779_RS05520,
F779_RS05525, F779_RS05530, F779_RS05535, F779_RS05540, F779_RS05545,
F779_RS05550, F779_RS05555, F779_RS05565, F779_RS05570, F779_RS05575,
F779_RS05580, F779_RS05585, F779_RS05590, F779_RS05605, F779_RS05615,
F779_RS05620, F779_RS05625, F779_RS05630, F779_RS05635, F779_RS05640,
F779_RS05645, F779_RS05650, F779_RS05655, F779_RS05660, F779_RS05665,
F779_RS05670, F779_RS05675, F779_RS05680, F779_RS05685, F779_RS05690,
F779_RS05695, F779_RS05700, F779_RS05705, F779_RS05710, F779_RS05725,
F779_RS05730, F779_RS05735, F779_RS05740, F779_RS05745, F779_RS05750,
F779_RS05755, F779_RS05760, F779_RS05765, F779_RS05770, F779_RS05775,
F779_RS05780, F779_RS05785, F779_RS05790, F779_RS05795, F779_RS05800,
F779_RS05805, F779_RS05815, F779_RS05820, F779_RS05825, F779_RS05830,
F779_RS05835, F779_RS05840, F779_RS05855, F779_RS05865, F779_RS05870,
F779_RS05875, F779_RS05880, F779_RS05885, F779_RS05890, F779_RS05895,
F779_RS05900, F779_RS05905, F779_RS05910, F779_RS05915, F779_RS05920,
F779_RS05925, F779_RS05930, F779_RS05935, F779_RS05940, F779_RS05945,
F779_RS05950, F779_RS05955, F779_RS05960, F779_RS05975, F779_RS05980,
F779_RS05985, F779_RS05990, F779_RS05995, F779_RS06000, F779_RS06005,
F779_RS06010, F779_RS06015, F779_RS06020, F779_RS06025, F779_RS06030,
F779_RS06960, F779_RS08210, F779_RS08215, F779_RS08220, F779_RS08745,
F779_RS08750, F779_RS08755, F779_RS08760, F779_RS08765, F779_RS08770,
F779_RS08775, F779_RS08780, F779_RS08785, F779_RS09250, F779_RS09865,
F779_RS09950, F779_RS10245, F779_RS10335, F779_RS10705, F779_RS10740,
F779_RS10910, F779_RS10915, F779_RS10920, F779_RS10925, F779_RS10930,
F779_RS10935, F779_RS10940, F779_RS10945, F779_RS10950, F779_RS11055,
F779_RS11200, F779_RS11220, F779_RS11315, F779_RS12885, F779_RS12890,
F779_RS13275, F779_RS13280, F779_RS13500, F779_RS13730, F779_RS13735,
F779_RS13790, F779_RS13795, F779_RS13810, F779_RS13815, F779_RS13820,
F779_RS13835, F779_RS13840, F779_RS13845, F779_RS13850, F779_RS13885,
F779_RS13890, F779_RS13980, F779_RS14010, F779_RS14130, F779_RS14330,
F779_RS14385, F779_RS14425, F779_RS14430, F779_RS14435, F779_RS14440,
F779_RS14445, F779_RS14450, F779_RS14455, F779_RS14460, F779_RS14465,
F779_RS14470, F779_RS14475, F779_RS14480, F779_RS14500, F779_RS14540,
F779_RS14560, F779_RS14580, F779_RS14585, F779_RS14595, F779_RS14600,
F779_RS14735, F779_RS14740, F779_RS14745, F779_RS14750, F779_RS14795,
F779_RS14800, F779_RS14805, F779_RS14810, F779_RS14850, F779_RS14905,
F779_RS14910, F779_RS14915, F779_RS14925
Seed Genome Gene Overlap Filter: filtered out 173 targets (moved to Accessory)
F779_RS00015, F779_RS00020, F779_RS00030, F779_RS00040, F779_RS00155,
F779_RS00270, F779_RS00315, F779_RS00355, F779_RS00370, F779_RS00375,
F779_RS00405, F779_RS00595, F779_RS00770, F779_RS01120, F779_RS01145,
F779_RS01215, F779_RS01245, F779_RS01335, F779_RS01430, F779_RS01450,
F779_RS01545, F779_RS01640, F779_RS01815, F779_RS01820, F779_RS01835,
F779_RS01880, F779_RS01970, F779_RS01980, F779_RS02015, F779_RS02035,
F779_RS02225, F779_RS02275, F779_RS02285, F779_RS02405, F779_RS02505,
F779_RS02515, F779_RS02550, F779_RS02555, F779_RS02720, F779_RS02910,
F779_RS02995, F779_RS03115, F779_RS03235, F779_RS03335, F779_RS03445,
F779_RS03480, F779_RS03595, F779_RS03955, F779_RS04045, F779_RS04080,
F779_RS04155, F779_RS04165, F779_RS04200, F779_RS04215, F779_RS04295,
F779_RS04305, F779_RS04335, F779_RS04340, F779_RS04420, F779_RS04535,
F779_RS04545, F779_RS04665, F779_RS04710, F779_RS04775, F779_RS05075,
F779_RS06365, F779_RS06535, F779_RS06550, F779_RS06575, F779_RS06585,
F779_RS06595, F779_RS06630, F779_RS06835, F779_RS06990, F779_RS07090,
F779_RS07100, F779_RS07155, F779_RS07205, F779_RS07220, F779_RS07225,
F779_RS07235, F779_RS07265, F779_RS07330, F779_RS07375, F779_RS07475,
F779_RS07485, F779_RS07505, F779_RS07625, F779_RS07645, F779_RS07665,
F779_RS08195, F779_RS08235, F779_RS08275, F779_RS08285, F779_RS08365,
F779_RS08415, F779_RS08590, F779_RS08665, F779_RS08720, F779_RS08725,
F779_RS08815, F779_RS08860, F779_RS08885, F779_RS09020, F779_RS09165,
F779_RS09190, F779_RS09320, F779_RS09400, F779_RS09490, F779_RS09500,
F779_RS09520, F779_RS09550, F779_RS09620, F779_RS09655, F779_RS09665,
F779_RS09780, F779_RS09790, F779_RS09810, F779_RS09900, F779_RS10005,
F779_RS10020, F779_RS10040, F779_RS10175, F779_RS10285, F779_RS10415,
F779_RS10420, F779_RS10435, F779_RS10665, F779_RS10680, F779_RS10750,
F779_RS10760, F779_RS10770, F779_RS10800, F779_RS10865, F779_RS10885,
F779_RS11195, F779_RS11235, F779_RS11250, F779_RS11270, F779_RS11525,
F779_RS11655, F779_RS11665, F779_RS11910, F779_RS11920, F779_RS11980,
F779_RS12065, F779_RS12075, F779_RS12080, F779_RS12120, F779_RS12145,
F779_RS12160, F779_RS12165, F779_RS12230, F779_RS12440, F779_RS12460,
F779_RS12590, F779_RS12745, F779_RS12755, F779_RS12765, F779_RS12790,
F779_RS12825, F779_RS13010, F779_RS13035, F779_RS13055, F779_RS13065,
F779_RS13145, F779_RS13355, F779_RS13555, F779_RS13580, F779_RS13870,
F779_RS14360, F779_RS14555, F779_RS14775

## Sheet: Program arguments
Program	Arguments
Pilon	Bowtie2-build -f -very-sensitive-local
	Bowtie2 -x --phred33 --very-sensitive-local --no-unal
SPAdes	--careful
Trimmomatic	-phred33
	ILLUMINACLIP:$illum_adaptors_path:2:30:5:1:TRUE LEADING:3 TRAILING:3 MAXINFO:40:0.2 MINLEN:36
